# Supplementary material for: Molecular Approach for the Diagnosis of Blood and Skin Canine Filarioids
Source: Microorganisms. 2020 Oct 28;8(11):1671. doi: 10.3390/microorganisms8111671 (PMC7713008; doi:10.3390/microorganisms8111671)
Supplement: Supplementary file 1 [file microorganisms-08-01671-s001.zip]

Archive with 5 entries (5 files):
- Table S2.xlsx
- Figure S1.tif
- Figure S2.tif
- Figure S3.tif
- Table S1.docx
