# Supplementary material for: Molecular Approach for the Diagnosis of Blood and Skin Canine Filarioids
Source: Microorganisms. 2020 Oct 28;8(11):1671. doi: 10.3390/microorganisms8111671 (PMC7713008; doi:10.3390/microorganisms8111671)
Supplement: Supplementary file 1 [file microorganisms-08-01671-s001.zip › Table S2.xlsx]

## Sheet: Sheet3
	Multiplex qPCR approach										Generic PCR
	Blood samples				Tick samples						Tick samples		blood samples
Dog id	Filarial DNA	D. immitis	D.repens	A. reconditum	Filarial DNA	C. bainae	C. sp. II	D. immitis	D.repens	A. reconditum	PCR reaction	Sequencing	PCR reaction	Sequencing
S01	pos.	Neg.	Pos.	Neg.	pos.	Neg.	Neg.	Neg.	Pos.	Neg.	Pos.	D. repens	Pos.	D. repens
S02	pos.	Pos.	Neg.	Neg.	pos.	Neg.	Neg.	Pos.	Neg.	Neg.	Pos.	D. immitis	Pos.	D. immitis
S04	pos.	Neg.	Neg.	Pos.	pos.	Neg.	Neg.	Neg.	Neg.	Pos.	Pos.	A. reconditum	Pos.	A. reconditum
S05	pos.	Pos.	Neg.	Neg.	pos.	Neg.	Neg.	Pos.	Neg.	Neg.	Pos.	D. immitis	Pos.	D. immitis
S06	pos.	Pos.	Neg.	Neg.	pos.	Neg.	Neg.	Pos.	Neg.	Neg.	Pos.	D. immitis	Pos.	D. immitis
S09	pos.	Neg.	Pos.	Neg.	pos.	Neg.	Neg.	Neg.	Pos.	Neg.	Pos.	D. repens	Pos.	D. repens
S12	pos.	Pos.	Neg.	Neg.	pos.	Neg.	Neg.	Pos.	Neg.	Neg.	Pos.	D. immitis	Pos.	D. immitis
S13	pos.	Pos.	Neg.	Pos.	pos.	Neg.	Neg.	Pos.	Neg.	Pos.	Pos.	unresolved	Pos.	unresolved
S15	Neg.	Neg.	Neg.	Neg.	pos.	Neg.	Pos.	Neg.	Neg.	Neg.	Pos.	Cercopithifilaria sp. II	N/A	Neg.
S16	pos.	Pos.	Neg.	Neg.	pos.	Neg.	Neg.	Pos.	Neg.	Neg.	Pos.	D. immitis	Pos.	D. immitis
S19	pos.	Pos.	Neg.	Neg.	pos.	Neg.	Neg.	Pos.	Neg.	Neg.	Pos.	D. immitis	Pos.	D. immitis
S21	pos.	Pos.	Neg.	Pos.	pos.	Neg.	Neg.	Pos.	Neg.	Pos.	Pos.	unresolved	Pos.	unresolved
S25	pos.	Pos.	Neg.	Neg.	pos.	Neg.	Pos.	Pos.	Neg.	Neg.	Pos.	unresolved	Pos.	D. immitis
S28	pos.	Pos.	Neg.	Neg.	pos.	Neg.	Neg.	Pos.	Neg.	Neg.	Pos.	D. immitis	Pos.	D. immitis
S30	Neg.	Neg.	Neg.	Neg.	pos.	Neg.	Pos.	Neg.	Neg.	Neg.	Pos.	Cercopithifilaria sp. II	N/A	Neg.
S34	pos.	Pos.	Neg.	Neg.	pos.	Neg.	Neg.	Pos.	Neg.	Neg.	Pos.	D. immitis	Pos.	D. immitis
S38	pos.	Pos.	Neg.	Pos.	pos.	Neg.	Neg.	Pos.	Neg.	Pos.	Pos.	unresolved	Pos.	unresolved
B02	pos.	Pos.	Neg.	Neg.	pos.	Pos.	Neg.	Pos.	Neg.	Neg.	Pos.	unresolved	Pos.	D. immitis
B04	pos.	Pos.	Neg.	Neg.	pos.	Pos.	Neg.	Pos.	Neg.	Neg.	Pos.	unresolved	Pos.	D. immitis
B06	pos.	Pos.	Neg.	Neg.	pos.	Neg.	Neg.	Pos.	Neg.	Neg.	Pos.	D. immitis	Pos.	D. immitis
B08	pos.	Pos.	Pos.	Neg.	pos.	Neg.	Neg.	Pos.	Pos.	Neg.	Pos.	unresolved	Pos.	unresolved
B14	pos.	Pos.	Neg.	Neg.	pos.	Pos.	Neg.	Pos.	Neg.	Neg.	Pos.	unresolved	Pos.	D. immitis
B15	pos.	Pos.	Pos.	Neg.	pos.	Pos.	Neg.	Pos.	Pos.	Neg.	Pos.	unresolved	Pos.	unresolved
B31	pos.	Pos.	Neg.	Neg.	pos.	Pos.	Neg.	Pos.	Neg.	Neg.	Pos.	unresolved	Pos.	D. immitis
